# Supplementary material for: A simplified MyProstateScore2.0 for high-grade prostate cancer
Source: Cancer Biomark. 2025 Mar 20;42(1):18758592241308755. doi: 10.1177/18758592241308755 (PMC12135703; doi:10.1177/18758592241308755)
Supplement: sj-xlsx-1-cbm-10.1177_18758592241308755 - Supplemental material for A simplified MyProstateScore2.0 for high-grade prostate cancer [file sj-xlsx-1-cbm-10.1177_18758592241308755.xlsx]

## Sheet: Supplementary Table 1 s7MPS2
Supplementary Table 1 Clinical Performance of High Sensitivity s7MPS2 Threshold Values for High-Grade Cancer in the External Validation Population
Threshold	Sensitivity	Specificity	PPV	NPV
s7MPS2+ (Biomarkers + Clinical Factors + Prostate Volume)
0.05	0.966887	0.27027	0.252595	0.969697
0.055	0.953642	0.287162	0.254417	0.960452
0.06	0.94702	0.305743	0.258123	0.957672
0.065	0.94702	0.33277	0.265799	0.960976
0.07	0.94702	0.353041	0.271863	0.963134
0.075	0.94702	0.366554	0.276062	0.964444
0.08	0.94702	0.383446	0.281496	0.965957
0.085	0.94702	0.396959	0.286	0.967078
0.09	0.940397	0.407095	0.288032	0.964
0.095	0.92053	0.422297	0.288981	0.954198
0.1	0.907285	0.435811	0.29087	0.948529
0.105	0.907285	0.451014	0.296537	0.950178
0.11	0.907285	0.474662	0.305804	0.952542
0.115	0.900662	0.483108	0.307692	0.950166
0.12	0.89404	0.494932	0.31106	0.94822
0.125	0.880795	0.511824	0.315166	0.943925
0.13	0.874172	0.525338	0.319613	0.942424
0.135	0.860927	0.530405	0.318627	0.937313
0.14	0.834437	0.54223	0.31738	0.927746
s7MPS2 (Biomarkers + Clinical Factors)
0.035	0.97351	0.160473	0.228261	0.959596
0.04	0.97351	0.189189	0.23445	0.965517
0.045	0.97351	0.224662	0.242574	0.970803
0.05	0.960265	0.253378	0.247019	0.961538
0.055	0.94702	0.285473	0.25265	0.954802
0.06	0.94702	0.298986	0.256272	0.956757
0.065	0.940397	0.319257	0.26055	0.954545
0.07	0.927152	0.337838	0.263158	0.947867
0.075	0.927152	0.356419	0.268714	0.95045
0.08	0.92053	0.378378	0.274162	0.949153
0.085	0.92053	0.402027	0.281947	0.952
0.09	0.907285	0.41723	0.284232	0.94636
0.095	0.900662	0.432432	0.288136	0.944649
0.1	0.887417	0.449324	0.291304	0.939929
0.105	0.860927	0.459459	0.288889	0.928328
0.11	0.854305	0.467905	0.290541	0.926421
0.115	0.847682	0.489865	0.297674	0.926518
0.12	0.847682	0.505068	0.304038	0.928571
s7MPS2 BA (Biomarkers Alone)
0.04	0.97351	0.131757	0.22239	0.95122
0.045	0.97351	0.152027	0.226502	0.957447
0.05	0.966887	0.175676	0.230284	0.954128
0.055	0.953642	0.204392	0.234146	0.945312
0.06	0.94702	0.234797	0.239933	0.945578
0.065	0.927152	0.260135	0.242215	0.933333
0.07	0.913907	0.285473	0.245989	0.928571
0.075	0.900662	0.309122	0.249541	0.924242
0.08	0.900662	0.331081	0.255639	0.92891
0.085	0.887417	0.353041	0.259188	0.924779
0.09	0.86755	0.376689	0.262	0.917695
0.095	0.860927	0.396959	0.26694	0.917969
0.1	0.854305	0.410473	0.269874	0.916981
0.105	0.827815	0.427365	0.269397	0.90681
0.11	0.807947	0.445946	0.271111	0.901024
