# Supplementary material for: A simplified MyProstateScore2.0 for high-grade prostate cancer
Source: Cancer Biomark. 2025 Mar 20;42(1):18758592241308755. doi: 10.1177/18758592241308755 (PMC12135703; doi:10.1177/18758592241308755)
Supplement: sj-xlsx-2-cbm-10.1177_18758592241308755 - Supplemental material for A simplified MyProstateScore2.0 for high-grade prostate cancer [file sj-xlsx-2-cbm-10.1177_18758592241308755.xlsx]

## Sheet: Supplementary Table 2 s8MPS2
Supplementary Table 2 Clinical Performance of High Sensitivity s8MPS2 Threshold Values for High-Grade Cancer in the External Validation Population
Threshold	Sensitivity	Specificity	PPV	NPV
s8MPS2+ (Biomarkers + Clinical Factors + Prostate Volume)
0.04	0.97351	0.226351	0.242975	0.971014
0.045	0.966887	0.256757	0.249147	0.968153
0.05	0.960265	0.280405	0.25394	0.965116
0.055	0.953642	0.320946	0.263736	0.964467
0.06	0.953642	0.339527	0.269159	0.966346
0.065	0.953642	0.35473	0.273764	0.967742
0.07	0.953642	0.373311	0.279612	0.969298
0.075	0.94702	0.388514	0.283168	0.966387
0.08	0.94702	0.405405	0.288889	0.967742
0.085	0.940397	0.420608	0.292784	0.965116
0.09	0.927152	0.435811	0.295359	0.959108
0.095	0.92053	0.452703	0.300216	0.957143
0.1	0.913907	0.464527	0.303297	0.954861
0.105	0.907285	0.478041	0.307175	0.952862
0.11	0.900662	0.493243	0.311927	0.95114
0.115	0.900662	0.508446	0.318501	0.952532
0.12	0.887417	0.52027	0.320574	0.947692
0.125	0.880795	0.523649	0.320482	0.945122
0.13	0.86755	0.528716	0.319512	0.93994
s8MPS2 (Biomarkers + Clinical Factors)
0.035	0.97351	0.182432	0.232964	0.964286
0.04	0.953642	0.211149	0.235679	0.94697
0.045	0.953642	0.256757	0.246575	0.955975
0.05	0.94702	0.275338	0.25	0.953216
0.055	0.940397	0.297297	0.25448	0.951351
0.06	0.933775	0.320946	0.259669	0.95
0.065	0.933775	0.341216	0.265537	0.95283
0.07	0.92053	0.368243	0.270955	0.947826
0.075	0.913907	0.381757	0.27381	0.945607
0.08	0.900662	0.402027	0.277551	0.940711
0.085	0.89404	0.423986	0.283613	0.940075
0.09	0.887417	0.435811	0.286325	0.938182
0.095	0.880795	0.444257	0.287879	0.935943
0.1	0.86755	0.456081	0.289183	0.931034
0.105	0.86755	0.481419	0.299087	0.934426
0.11	0.860927	0.498311	0.30445	0.933544
0.115	0.854305	0.515203	0.310096	0.932722
0.12	0.854305	0.521959	0.313107	0.933535
s8MPS2BA (Biomarkers Alone)
0.03	0.966887	0.123311	0.219549	0.935897
0.035	0.966887	0.153716	0.225657	0.947917
0.04	0.960265	0.175676	0.229068	0.945455
0.045	0.960265	0.206081	0.235772	0.953125
0.05	0.953642	0.233108	0.240803	0.951724
0.055	0.94702	0.253378	0.244444	0.949367
0.06	0.927152	0.288851	0.249554	0.93956
0.065	0.92053	0.310811	0.254113	0.938776
0.07	0.907285	0.329392	0.256554	0.933014
0.075	0.907285	0.361486	0.266019	0.938596
0.08	0.880795	0.385135	0.267606	0.926829
0.085	0.874172	0.405405	0.272727	0.926641
0.09	0.860927	0.418919	0.274262	0.921933
0.095	0.854305	0.442568	0.281046	0.922535
0.1	0.834437	0.461149	0.283146	0.916107
0.105	0.821192	0.481419	0.287703	0.913462
0.11	0.81457	0.489865	0.289412	0.91195
0.115	0.801325	0.503378	0.291566	0.908537
